# Supplementary material for: Effect of moderate and regular consumption of Cinco Jotas acorn‐fed 100% Iberian ham on overall cardiovascular risk: A cohort study
Source: Food Sci Nutr. 2018 Oct 25;6(8):2553–9. doi: 10.1002/fsn3.869 (PMC6261208; doi:10.1002/fsn3.869)
Supplement: Supplementary file 1 [file FSN3-6-2553-s001.xls]

## Sheet: MEMS
FECHA	SEXO	EDAD	CI	CE	HTA	DISLIPEMIA	DM	HVI	MICROALB	CREAT	FG	RETINJOPATIA	ANT FAM IAM	TABAQ	OBESIDAD	ICTUS	OTRAS	V0-PAS1	V0PAD1	V0-PAS2	V0-PAD2	V0 MEDIAS PAS	V0 MEDIAS PAD	V0-PESO	V0-PERIM	V0-TALLA	V1-PAS1	V1PAD1	V1-PAS2	V1-PAD2	V1 MEDIAS PAS	V1 MEDIAS PAD	V1-PESO	V1-PERIM	V2PAS1	V2-PAD1	V2-PAS2	V2-PAD2	V2 MEDIAS PAS	V2 MEDIAS PAD	V2 PESO	V2 PERIM ABD	V3-PAS1	V3-PAD1	V3-PAS2	V3-PAD2	V3 MEDIAS PAS	V3 MEDIAS PAD	V3-PESO
2016-06-23	2	45	1	2	2	2	2	2	2	2	2	2	2	1	2	2	1	135	84	125	75	130	79.5	67.5	85	160	129	81	127	76	128	78.5	67.5	85	112	76	127	72	119.5	74	68.5	86	141	74	133	74	137	74	68.5
2016-06-23	2	43	1	2	2	2	2	2	2	2	2	2	1	1	2	2	2	119	70	112	72	115.5	71	59	87	157	123	75	115	71	119	73	59.2	87	118	77	121	71	119.5	74	59.8	86	121	78	119	73	120	75.5	60.1
2016-06-23	2	41	1	2	2	2	2	2	2	2	2	2	2	1	2	2	2	107	76	111	77	109	76.5	62.5	90	157	109	71	108	75	108.5	73	63	90					0	0							0	0
2016-06-23	2	57	1	2	2	2	2	2	2	2	2	2	2	2	2	2	2	100	72	116	75	108	73.5	64.7	82	160	109	73	110	74	109.5	73.5	64	80	112	77	106	72	109	74.5	64	80	114	78	111	73	112.5	75.5	63.5
2016-06-23	2	54	1	2	2	2	2	2	2	2	2	2	2	2	2	2	2	125	75	122	74	123.5	74.5	70.5	86	167	126	70	121	72	123.5	71	71	86	120	72	123	74	121.5	73	71	86.5	125	73	120	71	122.5	72	72
2016-06-23	1	43	1	2	2	2	2	2	2	2	2	2	2	2	1	2	2	142	85	130	89	136	87	111.5	118.5	191	130	80	132	82	131	81	109	116	120	80	126	83	123	81.5	107.4	115	120	77	121	72	120.5	74.5	108.4
2016-06-23	2	56	1	2	2	2	2	2	2	2	2	2	2	2	2	2	2	122	72	123	74	122.5	73	74.4	93	157.5	123	75	121	78	122	76.5	74.5	92	120	86	120	83	120	84.5	74.6	91	125	84	125	81	125	82.5	75.3
2016-06-23	1	47	1	2	2	2	2	2	2	2	2	2	1	2	2	2	2	120	75	104	73	112	74	76.1	87	178	119	74	108	75	113.5	74.5	73.3	88	112	73	107	74	109.5	73.5	76.7	87	112	80	109	78	110.5	79	78.4
2016-06-23	2	50	1	2	2	2	2	2	2	2	2	2	2	2	2	2	2	104	74	105	72	104.5	73	62	75	164	115	74	112	71	113.5	72.5	62	75	117	73	113	72	115	72.5	63	75	112	76	108	74	110	75	63.1
2016-06-23	2	48	1	2	2	2	2	2	2	2	2	2	2	1	2	2	2	142	85	139	85	140.5	85	66.3	86	154	136	80	132	81	134	80.5	66.3	86	122	75	126	78	124	76.5	66.2	86	145	82	133	81	139	81.5	68.5
2016-06-23	1	41	1	2	2	2	2	2	2	2	2	2	2	2	2	2	2	113	79	122	78	117.5	78.5	74.6	88	178	121	78	123	80	122	79	75	88	120	84	113	91	116.5	87.5	75.8	88	117	88	124	84	120.5	86	75.6
2016-06-23	2	48	1	2	2	2	2	2	2	2	2	2	2	2	2	2	1	103	78	106	75	104.5	76.5	60.1	73	165	110	70	105	72	107.5	71	60.5	73	112	68	111	69	111.5	68.5	61	74	112	76	100	70	106	73	62.1
2016-06-28	1	42	1	2	2	2	2	2	2	2	2	2	2	2	2	2	2	106	61	111	66	108.5	63.5	90	98	179	115	67	112	67	113.5	67	88	97	120	65	113	69	116.5	67	87.5	95	117	68	110	62	113.5	65	84.4
2016-06-28	1	58	1	2	2	2	2	2	2	2	2	2	2	2	1	2	2	140	83	136	85	138	84	109.4	113	171.5	140	80	141	82	140.5	81	109.9	113	143	95	144	97	143.5	96	110.8	114	141	85	144	85	142.5	85	112.5
2016-06-28	2	40	1	2	2	2	2	2	2	2	2	2	2	1	2	2	2	106	74	107	68	106.5	71	66	70	172					0	0							0	0							0	0
2016-06-28	1	52	1	2	2	2	2	2	2	2	2	2	2	2	2	2	2	121	85	123	82	122	83.5	70	90	172	129	80	120	78	124.5	79	70	89.5	120	75	132	75	126	75	69.6	88.5	121	87	120	81	120.5	84	68.7
2016-06-28	1	35	1	2	2	2	2	2	2	2	2	2	2	1	2	2	2	110	72	117	72	113.5	72	81.6	92	174	113	72	115	75	114	73.5	82.1	92	114	73	111	74	112.5	73.5	83.2	92.5	115	70	111	71	113	70.5	81.3
2016-06-28	2	37	1	2	2	2	2	2	2	2	2	2	2	2	2	2	2	108	68	107	64	107.5	66	64.5	85	162	110	71	105	66	107.5	68.5	64.5	85	115	68	108	64	111.5	66	64.8	84	109	66	105	64	107	65	60.8
2016-06-28	2	52	1	2	2	2	2	2	2	2	2	2	2	1	2	2	1	125	76	117	72	121	74	70.9	85	161	121	75	114	72	117.5	73.5	71.2	86	107	69	110	70	108.5	69.5	73.5	90	117	75	108	70	112.5	72.5	74.4
2016-06-28	2	46	1	2	2	2	2	2	2	2	2	2	2	1	2	2	1	126	80	125	78	125.5	79	70.5	89	166	121	80	122	81	121.5	80.5	72	90	120	81	121	80	120.5	80.5	74.2	92	117	83	129	79	123	81	75
2016-06-28	2	36	1	2	2	2	2	2	2	2	2	2	2	1	2	2	2	117	80	118	81	117.5	80.5	75.9	89	166	112	76	115	80	113.5	78	75.6	89	115	75	116	77	115.5	76	74.2	88	120	81	115	76	117.5	78.5	74.6
2016-06-28	2	53	1	2	2	2	2	2	2	2	2	2	2	2	2	2	2	126	82	116	83	121	82.5	59.5	82	161.5	122	80	118	82	120	81	59.5	82	122	81	121	80	121.5	80.5	60	82.5	130	80	122	81	126	80.5	59.5
2016-06-28	2	31	1	2	2	2	2	2	2	2	2	2	2	1	2	2	1	108	72	106	65	107	68.5	56.3	70	160	110	70	109	67	109.5	68.5	56.3	70	109	70	107	67	108	68.5	56.2	70	103	67	106	69	104.5	68	56.3
2016-06-28	2	60	1	2	2	2	2	2	2	2	2	2	2	2	2	2	1	142	80	147	84	144.5	82	64.6	80	158	140	78	141	79	140.5	78.5	65	81	130	65	128	71	129	68	65.5	80	153	75	145	71	149	73	65
2016-06-28	1	33	1	2	2	2	2	2	2	2	2	2	2	1	2	2	2	149	79	129	72	139	75.5	91	91	192	145	80	130	71	137.5	75.5	32.1	93	139	69	129	72	134	70.5	93.3	93	148	72	141	73	144.5	72.5	94
2016-06-28	1	38	1	2	2	2	2	2	2	2	2	2	2	1	2	2	2	118	74	111	75	114.5	74.5	68.1	79	179	117	78	115	74	116	76	68	79	120	80	111	74	115.5	77	67.4	80					0	0
2016-06-28	1	27	1	2	2	2	2	2	2	2	2	2	1	2	2	2	2	126	78	118	70	122	74	77.6	85		125	80	120	78	122.5	79	78.2	85.5	126	83	127	80	126.5	81.5	80	86.5	134	86	136	88	135	87	82
2016-06-28	1	37	1	2	1	2	2	2	2	2	2	2	2	2	1	2	2	184	104	176	93	180	98.5	113.8	121	178	167	98	170	94	168.5	96	111	115	165	95	163	93	164	94	109.3	112.5	157	87	156	91	156.5	89	110.1
2016-07-04	2	43	1	2	2	2	2	2	2	2	2	2	2	1	2	2	2	104	68	111	70	107.5	69	57.6	72	162	110	70	110	69	110	69.5	57.6	71	120	78	117	76	118.5	77	57.4	69	114	70	114	72	114	71	58
2016-07-04	1	36	1	2	2	2	2	2	2	2	2	2	2	2	2	2	2	152	72	142	67	147	69.5	86.5	83.5	190	145	70	148	71	146.5	70.5	86	83	152	72	142	67	147	69.5	86.5	83.5	142	70	145	71	143.5	70.5	86
2016-07-04	2	35	1	2	2	2	2	2	2	2	2	2	2	1	2	2	2	94	59	96	61	95	60	48.8	69	156	100	59	97	59	98.5	59	48.6	68	114	66	99	58	106.5	62	48.5	68.5	109	62	100	61	104.5	61.5	50
2016-07-04	2	39	1	2	2	2	2	2	2	2	2	2	2	2	2	2	1	116	64	98	62	107	63	60.5	74	164	110	64	99	61	104.5	62.5	60.7	74	108	75	113	71	110.5	73	61.1	74	110	71	109	64	109.5	67.5	61.9
2016-07-04	2	29	1	2	2	2	2	2	2	2	2	2	2	1	2	2	2	110	69	108	69	109	69	51.4	73.5	145	105	67	107	67	106	67	51	73	103	63	106	69	104.5	66	49.5	71	99	68	103	69	101	68.5	50.2
2016-07-04	2	53	1	2	2	2	2	2	2	2	2	2	2	1	2	2	2	106	68	98	70	102	69	60.2	73	162	106	67	100	69	103	68	60.2	73	110	67	109	69	109.5	68	60.3	72	114	68	105	62	109.5	65	60.8
2016-07-04	1	46	1	2	2	2	2	2	2	2	2	2	2	2	1	2	2	133	86	124	88	128.5	87	106.7	120	166	132	83	127	84	129.5	83.5	107.1	121	133	85	131	80	132	82.5	108.3	121	141	89	139	81	140	85	113.8
2016-07-04	2	27	1	2	2	2	2	2	2	2	2	2	2	2	2	2	2	131	73	113	74	122	73.5	55.1	67	156	121	70	120	71	120.5	70.5	55.4	68	117	60	103	68	110	64	55.4	68	101	67	103	61	102	64	55.5
2016-07-04	2	41	1	2	2	2	2	2	2	2	2	2	2	1	2	2	2	110	76	110	71	110	73.5	58.4	83	154	121	76	111	72	116	74	59.1	85	135	88	132	86	133.5	87	59.5	87	122	75	126	86	124	80.5	60.2
2016-07-04	2	46	1	2	2	2	2	2	2	2	2	2	2	2	1	2	2	123	80	121	82	122	81	89.5	99	157	129	80	124	81	126.5	80.5	90	98	130	73	126	71	128	72	90.8	97.8	121	81	125	78	123	79.5	91
2016-07-04	2	42	1	2	2	2	2	2	2	2	2	2	2	1	2	2	2	96	62	94	60	95	61	55.6	69	165	97	62	98	61	97.5	61.5	55.7	70	134	75	106	70	120	72.5	56	71	102	68	98	68	100	68	56.7
2016-07-04	2	48	1	2	2	2	2	2	2	2	2	2	2	2	2	2	2	123	79	123	81	123	80	62.2	69.5	160	120	75	121	77	120.5	76	63.1	70	120	78	128	75	124	76.5	64.2	70	131	89	129	82	130	85.5	64.1
2016-07-04	2	56	1	2	2	2	2	2	2	2	2	2	2	2	2	2	2	124	78	124	76	124	77	55.6	74	159	126	75	124	77	125	76	55.8	73	126	74	125	81	125.5	77.5	56.6	73	120	72	112	75	116	73.5	58.1
2016-07-04	2	55	1	2	2	2	2	2	2	2	2	2	2	2	2	2	2	158	97	149	96	153.5	96.5	75.4	81.5	162	150	89	151	90	150.5	89.5	75.5	82					0	0							0	0
2016-07-04	2	49	1	2	2	2	2	2	2	2	2	2	2	1	2	2	2	111	71	95	70	103	70.5	58.5	77	158	107	70	110	71	108.5	70.5	58.2	77	107	64	108	69	107.5	66.5	57.1	76	124	77	110	71	117	74	54
2016-07-12	1	37	1	2	2	2	2	2	2	2	2	2	2	2	2	2	2	133	81	131	79	132	80	83.4	98.5	183	131	80	132	79	131.5	79.5	85	98.5	126	79	126	79	126	79	87.5	98.9	133	81	116	84	124.5	82.5	88.9
2016-07-12	2	45	1	2	2	2	2	2	2	2	2	2	2	1	2	2	2	118	76	116	76	117	76	65.3	82	169	119	76	118	75	118.5	75.5	65.4	82	127	76	123	74	125	75	65.8	82	117	72	120	75	118.5	73.5	66
2016-07-12	1	59	1	2	2	2	2	2	2	2	2	2	2	2	1	2	2	156	82	161	91	158.5	86.5	113.2	115.5	174	150	83	156	88	153	85.5	113.8	115	146	94	142	98	144	96	114.8	115.5	161	84	158	95	159.5	89.5	116.2
2016-07-12	2	57	1	2	2	2	2	2	2	2	2	2	2	2	2	2	2	116	72	124	71	120	71.5	55	75	150	116	72	124	71	120	71.5	55	75	121	76	128	75	124.5	75.5	55.5	74.5	118	73	121	71	119.5	72	54.7
2016-07-12	2	30	1	2	2	2	2	2	2	2	2	2	2	1	1	2	2	117	78	116	78	116.5	78	74	86	164.5	117	77	115	69	116	73	75	88	110	62	115	70	112.5	66	78.5	90	112	75	112	74	112	74.5	78.5
2016-07-12	1	31	1	2	2	2	2	2	2	2	2	2	2	1	2	2	2	127	81	118	79	122.5	80	71.8	86.5	167	120	79	121	78	120.5	78.5	72	87	118	73	112	72	115	72.5	73.6	88	119	70	111	68	115	69	73.5
2016-07-12	2	29	1	2	2	2	2	2	2	2	2	2	2	2	2	2	2	106	79	107	75	106.5	77	66.8	75	165	105	75	106	76	105.5	75.5	67.2	75	106	74	110	72	108	73	70	76	110	70	107	69	108.5	69.5	71.5
2016-07-12	1	27	1	2	2	2	2	2	2	2	2	2	2	2	2	2	2	147	72	134	82	140.5	77	76.2	88	172	140	70	138	75	139	72.5	76.8	88	139	75	140	67	139.5	71	77.5	88	131	84	136	75	133.5	79.5	77.6
2016-07-12	1	33	1	2	2	2	2	2	2	2	2	2	2	2	2	2	2	127	57	119	64	123	60.5	75	80.5	180	122	59	121	60	121.5	59.5	75	80	125	60	120	61	122.5	60.5	75	80	129	64	124	60	126.5	62	74.5
2016-07-12	2	39	1	2	2	2	2	2	2	2	2	2	2	2	1	2	2	135	80	131	77	133	78.5	75.8	102	158	135	80	131	77	133	78.5	75.8	102	131	79	134	78	132.5	78.5	76.4	103	112	71	113	74	112.5	72.5	75.4
2016-07-12	2	46	1	2	2	2	2	2	2	2	2	2	2	2	2	2	2	100	74	106	74	103	74	61.4	72.5	162	100	71	105	74	102.5	72.5	61.4	72.5					0	0							0	0
2016-07-12	2	45	1	2	2	2	2	2	2	2	2	2	2	2	2	2	1	107	75	113	71	110	73	80	85	164	110	75	111	71	110.5	73	80	84	113	78	112	71	112.5	74.5	79.1	84	116	73	116	72	116	72.5	79.9
2016-07-12	2	42	1	2	1	2	2	2	2	2	2	2	2	1	1	2	2	166	90	167	86	166.5	88	82.7	98	162	160	87	161	87	160.5	87	82.4	97.5	167	86	166	90	166.5	88	82.7	98	164	89	167	90	165.5	89.5	82.6
2016-07-12	2	59	1	2	2	2	2	2	2	2	2	2	2	2	2	2	2	133	76	147	80	140	78	67.5	86	151	134	77	133	75	133.5	76	68	87	144	78	146	80	145	79	68.5	88	126	71	129	75	127.5	73	66.2
2016-07-12	1	33	1	2	2	2	2	2	2	2	2	2	2	1	2	2	2	136	71	128	70	132	70.5	76.5	83.5	191	122	70	130	74	126	72	76.9	83.5	114	66	130	71	122	68.5	77.2	83.5	121	67	119	69	120	68	77.1
2016-07-12	1	51	1	2	2	2	2	2	2	2	2	2	2	2	2	2	2	151	89	138	87	144.5	88	74.5	86	175	150	90	137	90	143.5	90	76.2	86	142	95	143	94	142.5	94.5	79.1	89	142	86	135	82	138.5	84	78.9
2016-07-12	2	54	1	2	2	2	2	2	2	2	2	2	1	2	2	2	1	127	76	117	69	122	72.5	57.4	71	165	125	75	125	72	125	73.5	57.4	71	128	78	131	44	129.5	61	58.2	71	130	70	117	66	123.5	68	59.1
2016-07-22	2	56	1	2	2	2	2	2	2	2	2	2	2	2	1	2	2	136	86	139	78	137.5	82	73.9	88	157	135	84	138	79	136.5	81.5	74.1	88	141	79	138	81	139.5	80	75.1	88	146	85	136	78	141	81.5	73.2
2016-07-22	1	25	1	2	2	2	2	2	2	2	2	2	2	2	2	2	2	138	80	141	79	139.5	79.5	65.5	76	170	130	79	135	80	132.5	79.5	65.5	76	140	80	131	79	135.5	79.5	65.5	76	138	78	136	76	137	77	65
2016-07-22	2	33	1	2	2	2	2	2	2	2	2	2	2	2	2	2	2	130	75	124	75	127	75	68.2	77.5	167	125	72	128	78	126.5	75	68.2	77.5	114	67	111	66	112.5	66.5	70.1	76.5	127	77	128	81	127.5	79	70.1
2016-07-22	2	27	1	2	2	2	2	2	2	2	2	2	2	2	2	2	2	114	66	110	70	112	68	51	66	152	108	72	105	68	106.5	70	51	66	103	75	103	67	103	71	51.9	66.5	101	60	102	58	101.5	59	52.5
2016-07-22	1	29	1	2	2	2	2	2	2	2	2	2	2	2	2	2	2	118	76	122	79	120	77.5	85.7	94	174	121	75	120	66	120.5	70.5	85.9	94	120	77	114	62	117	69.5	87.5	96	124	74	115	76	119.5	75	87.5
2016-07-22	2	41	1	2	2	2	2	2	2	2	2	2	1	1	2	2	2	123	71	124	76	123.5	73.5	74.7	99	65	129	79	122	76	125.5	77.5	74.6	89	128	81	120	83	124	82	70.3	88	139	80	124	78	131.5	79	69.9
2016-07-22	1	25	1	2	2	2	2	2	2	2	2	2	2	2	2	2	1	140	75	143	74	141.5	74.5	83.2	89	171	132	74	138	78	135	76	84	98.5	126	78	129	78	127.5	78	84.2	90.5	131	72	129	80	130	76	85.9
2016-07-22	2	40	1	2	2	2	2	2	2	2	2	2	2	2	2	2	1	109	62	106	62	107.5	62	54	72	158	120	70	115	63	117.5	66.5	54	72	120	75	114	71	117	73	54	72.5	121	72	116	64	118.5	68	55.3
2016-07-22	1	41	1	2	2	2	2	2	2	2	2	2	2	2	2	2	2	132	80	132	82	132	81	76.5	92	167.5	130	80	127	79	128.5	79.5	76.3	91	120	73	126	80	123	76.5	76.5	90	119	79	122	78	120.5	78.5	75.4
2016-07-22	1	57	1	2	2	2	2	2	2	2	2	2	2	2	1	2	1	146	77	131	86	138.5	81.5	105	110	172	144	70	142	81	143	75.5	104	110	135	80	140	75	137.5	77.5	103.3	109	144	68	141	76	142.5	72	98.5
2016-07-22	2	56	1	2	2	2	2	2	2	2	2	2	1	2	1	2	2	152	88	147	81	149.5	84.5	111.5	115	170	163	89	161	82	162	85.5	110	113	164	80	160	89	162	84.5	108.9	110	163	88	161	86	162	87	103.3
2016-07-22	1	33	1	2	2	2	2	2	2	2	2	2	2	2	2	2	2	128	74	120	65	124	69.5	71.5	82	178.5	135	77	129	70	132	73.5	71.7	82	130	80	129	63	129.5	71.5	72.4	83	130	67	128	68	129	67.5	72.4
2016-07-22	1	41	1	2	2	2	2	2	2	2	2	2	2	1	2	2	1	114	78	115	78	114.5	78	87.3	99	172	121	76	119	78	120	77	87.6	99	127	81	121	77	124	79	88.6	99	109	80	111	79	110	79.5	88.6
2016-07-22	2	46	1	2	2	2	2	2	2	2	2	2	2	1	2	2	2	112	69	118	77	115	73	73.7	92	156	121	72	120	73	120.5	72.5	73.9	93	118	74	115	70	116.5	72	74.5	94	129	80	125	77	127	78.5	74
2016-07-22	1	38	1	2	2	2	2	2	2	2	2	2	2	2	2	2	2	132	77	140	70	136	73.5	83.2	91	185	139	80	132	78	135.5	79	84.5	91	140	80	137	84	138.5	82	90.9	92	136	86	135	81	135.5	83.5	91.2
2016-07-22	1	28	1	2	2	2	2	2	2	2	2	2	2	2	2	2	2	127	74	120	71	123.5	72.5	78.4	90	180	126	74	119	71	122.5	72.5	78.9	90	126	78	123	80	124.5	79	80	87	120	78	123	75	121.5	76.5	80.7
2016-07-22	2	28	1	2	2	2	2	2	2	2	2	2	2	2	2	2	1	128	71	124	70	126	70.5	67.7	78	162	124	79	125	70	124.5	74.5	67.6	78	123	80	120	74	121.5	77	65.7	75	133	82	127	81	130	81.5	66.2
2016-07-22	2	49	1	2	2	2	2	2	2	2	2	2	2	1	2	2	2	100	65	93	67	96.5	66	88.7	98	155	109	67	110	69	109.5	68	87.1	95	106	70	103	73	104.5	71.5	83.6	90	118	74	115	71	116.5	72.5	83.5
2016-07-28	1	35	1	2	2	2	2	2	2	2	2	2	2	1	2	2	2	113	64	114	62	113.5	63	74.2	82	172	111	62	113	63	112	62.5	74.2	95	106	70	103	73	104.5	71.5	83.6	90	118	74	115	71	116.5	72.5	83.5
2016-07-28	2	48	1	2	2	2	2	2	2	2	2	2	2	2	2	2	1	111	72	124	81	117.5	76.5	82.6	98	163	118	79	118	74	118	76.5	82.6	98.5	121	61	112	75	116.5	68	82.6	98	123	77	115	75	119	76	83.1
2016-07-28	2	40	1	2	2	2	2	2	2	2	2	2	2	2	2	2	1	135	71	121	63	128	67	59.1	75	163	116	65	120	69	118	67	59.4	75	106	68	111	65	108.5	66.5	60.2	77	107	67	107	65	107	66	58.4
2016-07-28	2	26	1	2	2	2	2	2	2	2	2	2	2	2	2	2	2	97	66	96	65	96.5	65.5	55.1	66	154	103	74	99	68	101	71	55.2	66.5	95	67	97	65	96	66	56.5	69	125	75	110	69	117.5	72	56.5
2016-07-28	1	50	1	2	2	2	2	2	2	2	2	2	2	1	2	2	1	135	75	128	76	131.5	75.5	86.2	110	172	139	72	129	73	134	72.5	86.2	110	130	78	126	75	128	76.5	85.7	107	141	81	138	77	139.5	79	85.1
2016-07-28	2	47	1	2	2	2	2	2	2	2	2	2	2	2	2	2	2	136	77	129	73	132.5	75	68.6	81	156	131	70	121	72	126	71	68.8	81	116	71	115	72	115.5	71.5	70.8	80.7	140	79	132	75	136	77	71.8
2016-07-28	2	39	1	2	2	2	2	2	2	2	1	2	2	2	2	2	1	124	67	109	62	116.5	64.5	48.3	64	161	122	69	108	64	115	66.5	48.4	64	109	69	109	65	109	67	49.2	65	101	63	98	56	99.5	59.5	49.1
2016-07-28	2	38	1	2	2	2	2	2	2	2	2	2	2	1	2	2	2	133	88	125	90	129	89	47.15	65.5	165	126	85	126	87	126	86	47.3	65.5	114	79	120	78	117	78.5	48	66	107	77	113	77	110	77	47.7
2016-07-28	1	38	1	2	2	2	2	2	2	2	2	2	2	1	2	2	2	124	84	115	81	119.5	82.5	72.4	90	181	120	80	119	77	119.5	78.5	72.3	90	105	71	112	76	108.5	73.5	71.1	89	126	80	125	77	125.5	78.5	71.6
2016-07-28	2	48	1	2	2	2	2	2	2	2	2	2	2	1	2	2	2	88	55	98	57	93	56	54.4	79	156	101	65	96	59	98.5	62	54.5	79.5	89	59	93	58	91	58.5	54	80	104	64	99	59	101.5	61.5	54
2016-07-28	2	49	1	2	2	2	2	2	2	2	2	2	2	2	2	2	2	108	67	111	65	109.5	66	62.3	72	156	107	68	109	65	108	66.5	62.1	72	104	65	105	66	104.5	65.5	61.6	72	114	85	115	72	114.5	78.5	62
2016-07-28	2	27	1	2	2	2	2	2	2	2	2	2	2	2	2	2	2	114	74	112	73	113	73.5	68.1	80	161	121	72	117	70	119	71	69.1	80	126	76	115	70	120.5	73	89.4	80	120	67	121	67	120.5	67	65.5
2016-07-28	2	32	1	2	2	2	2	2	2	2	2	2	2	2	2	2	2	114	71	115	71	114.5	71	67.5	78	163	109	72	112	69	110.5	70.5	67.5	78	108	64	110	65	109	64.5	68.9	78	112	74	112	69	112	71.5	68.9
2016-07-28	2	37	1	2	2	2	2	2	2	2	2	2	2	2	2	2	2	120	81	117	75	118.5	78	44.6	60.5	154	125	79	118	72	121.5	75.5	44.8	60.5	122	71	119	73	120.5	72	46.3	63.5	120	70	121	72	120.5	71	46.9
2016-08-01	2	30	1	2	2	2	2	2	2	2	2	2	2	2	2	2	2	118	74	110	67	114	70.5	67	94.5	160	115	71	110	66	112.5	68.5	66.1	93	102	69	99	66	100.5	67.5	63	88	102	71	102	69	102	70	63
2016-08-01	2	44	1	2	2	2	2	2	2	2	2	2	2	2	2	2	1	97	63	99	66	98	64.5	51.8	74	148	98	62	101	67	99.5	64.5	52.2	73	98	57	98	60	98	58.5	52.5	73	103	62	99	62	101	62	52.1
2016-08-01	2	59	1	2	2	2	2	2	2	2	2	2	1	2	1	2	2	129	80	134	85	131.5	82.5	79.6	98	156.5	136	82	130	78	133	80	80	98	147	89	141	79	144	84	82.6	99	148	81	132	79	140	80	82
2016-08-01	1	54	1	2	2	2	2	2	2	2	2	2	2	2	2	2	2	132	82	124	76	128	79	74.4	85	172	128	84	121	75	124.5	79.5	74.3	84	121	77	121	76	121	76.5	74.6	84	115	62	112	63	113.5	62.5	65.1
2016-08-01	2	43	1	2	2	2	2	2	2	2	2	2	1	1	2	2	2	118	78	113	74	115.5	76	63.6	81	156	114	72	110	69	112	70.5	63.4	81	118	72	108	71	113	71.5	62.9	81	117	70	115	70	116	70	64.6
2016-08-01	1	58	1	2	2	2	2	2	2	2	2	2	2	2	2	2	2	143	104	140	99	141.5	101.5	76.2	100	165	148	102	142	95	145	98.5	76.4	100	153	105	145	98	149	101.5	77.3	99.5	154	105	140	96	147	100.5	77.9
2016-08-01	2	53	1	2	2	2	2	2	2	2	2	2	2	1	2	2	2	122	72	110	70	116	71	64.5	89	155	128	73	121	71	124.5	72	64.5	89	134	82	119	64	126.5	73	65	88	134	81	121	65	127.5	73	66.1
2016-08-01	2	39	1	2	2	2	2	2	2	2	2	2	2	2	2	2	2	120	85	119	80	119.5	82.5	55.4	76	163	121	79	117	82	119	80.5	55.4	76	124	77	121	79	122.5	78	55.5	77	121	80	120	79	120.5	79.5	55.2
2016-08-01	2	42	1	2	2	2	2	2	2	2	2	2	2	1	2	2	2	102	67	101	67	101.5	67	45.4	68	153	120	69	105	66	112.5	67.5	45.4	68	110	69	105	68	107.5	68.5	45.6	68	105	67	109	69	107	68	45.5
2016-08-01	1	53	1	2	2	2	2	2	2	2	2	2	2	2	2	2	2	128	71	106	69	117	70	72.2	93	175	125	75	112	70	118.5	72.5	75.8	93	133	72	130	70	131.5	71	76.6	93	106	76	112	74	109	75	76.5
2016-08-01	2	29	1	2	2	2	2	2	2	2	2	2	2	2	2	2	2	123	86	127	95	125	90.5	65.6	83.5	163	125	81	127	83	126	82	65.5	83	129	75	131	80	130	77.5	64.8	82	128	73	113	70	120.5	71.5	66.1
2016-08-01	1	36	1	2	2	2	2	2	2	2	2	2	2	2	1	2	2	116	74	117	79	116.5	76.5	104.5	100	177	123	65	125	68	124	66.5	104.2	100	114	64	116	66	115	65	96	92	138	69	122	66	130	67.5	100.2
2016-08-01	1	26	1	2	2	2	2	2	2	2	2	2	2	2	2	2	2	116	84	107	71	111.5	77.5	86.8	93	185.5	116	78	114	72	115	75	86.6	93	114	64	111	65	112.5	64.5	88	94	119	64	119	67	119	65.5	85
																		123.162	75.8095	120.267	74.9238	121.714	75.3667	71.5681	85.4286	164.683	123.365	75.125	121.125	74.1058	121.081	73.9048	71.126	85.5817	122.228	74.8614	120.624	73.8416	116.8	71.519	72.5089	85.4545	123.93	75.49	120.81	73.65	116.543	71.019	72.316
																		V0-PAS1	V0PAD1	V0-PAS2	V0-PAD2	V0 MEDIAS PAS	V0 MEDIAS PAD	V0-PESO	V0-PERIM	V0-TALLA	V1-PAS1	V1PAD1	V1-PAS2	V1-PAD2	V1 MEDIAS PAS	V1 MEDIAS PAD	V1-PESO	V1-PERIM	V2PAS1	V2-PAD1	V2-PAS2	V2-PAD2	V2 MEDIAS PAS	V2 MEDIAS PAD	V2 PESO	V2 PERIM ABD	V3-PAS1	V3-PAD1	V3-PAS2	V3-PAD2	V3 MEDIAS PAS	V3 MEDIAS PAD	V3-PESO
[truncated: 154 more columns]
